# Supplementary material for: Dataset on transcriptomic profiling of cholestatic liver injury in an in vitro and in vivo animal model
Source: Data Brief. 2020 Aug 7;32:106156. doi: 10.1016/j.dib.2020.106156 (PMC7452704; doi:10.1016/j.dib.2020.106156)
Supplement: Supplementary file 1 [file mmc1.xml]

<?xml version="1.0" encoding="utf-8" standalone="no"?>
<data>
  <datasets>
    <author>mathieu.vinken@vub.be</author>
    <type>1</type>
    <dataset>
      <name>Robustness testing and optimization of an adverse outcome pathway on cholestatic liver injury</name>
      <caption />
      <description>We used microarrays to provide a transcriptomic signature of different types of cholestasis evoked by 3 different drugs and obstructive surgery
</description>
      <filetype>
        <name />
      </filetype>
      <filesize />
      <source>0</source>
      <sourcename>Original Data</sourcename>
      <access>
        <type>1</type>
        <name>Data available in data repository</name>
        <reponame>National Center for Biotechnology Information (NCBI) </reponame>
        <PersistentId />
        <deeplinkurl>https://www.ncbi.nlm.nih.gov/geo/query/acc.cgi?acc=GSE152494</deeplinkurl>
      </access>
    </dataset>
  </datasets>
</data>
